# Supplementary material for: The Infection of the Japanese Encephalitis Virus SA14-14-2 Strain Induces Lethal Peripheral Inflammatory Responses in IFNAR Deficiency Mice
Source: Front Microbiol. 2022 Mar 3;12:823825. doi: 10.3389/fmicb.2021.823825 (PMC8928384; doi:10.3389/fmicb.2021.823825)
Supplement: Supplementary file 4 [file Data_Sheet_1.zip]

Archive with 20 entries (16 files):
- Flow cytometry raw data/
- Flow cytometry raw data/inflamation cell/
- Flow cytometry raw data/inflamation cell/liver-inflamtion-IFNAR-JEV+.fcs
- Flow cytometry raw data/inflamation cell/liver-inflamtion-IFNAR-JEV-.fcs
- Flow cytometry raw data/inflamation cell/liver-inflamtion-WT-JEV+.fcs
- Flow cytometry raw data/inflamation cell/liver-inflamtion-WT-JEV-.fcs
- Flow cytometry raw data/inflamation cell/spleen-inflamtion-IFNAR-JEV+.fcs
- Flow cytometry raw data/inflamation cell/spleen-inflamtion-IFNAR-JEV-.fcs
- Flow cytometry raw data/inflamation cell/spleen-inflamtion-WT-JEV+.fcs
- Flow cytometry raw data/inflamation cell/spleen-inflamtion-WT-JEV-.fcs
- Flow cytometry raw data/spleen-B cell/
- Flow cytometry raw data/spleen-B cell/spleen-B-IFNAR-JEV+.fcs
- Flow cytometry raw data/spleen-B cell/spleen-B-IFNAR-JEV-.fcs
- Flow cytometry raw data/spleen-B cell/spleen-B-WT-JEV+.fcs
- Flow cytometry raw data/spleen-B cell/spleen-B-WT-JEV-.fcs
- Flow cytometry raw data/spleen-T cell/
- Flow cytometry raw data/spleen-T cell/spleen-T-IFNAR-JEV+.fcs
- Flow cytometry raw data/spleen-T cell/spleen-T-IFNAR-JEV-.fcs
- Flow cytometry raw data/spleen-T cell/spleen-T-WT-JEV+.fcs
- Flow cytometry raw data/spleen-T cell/spleen-T-WT-JEV-.fcs
